# Supplementary material for: Interspecies Brain PBPK Modeling Platform to Predict Passive Transport through the Blood–Brain Barrier and Assess Target Site Disposition
Source: Pharmaceutics. 2024 Feb 4;16(2):226. doi: 10.3390/pharmaceutics16020226 (PMC10892872; doi:10.3390/pharmaceutics16020226)
Supplement: Supplementary file 1 [file pharmaceutics-16-00226-s001.zip]

Archive with 2 entries (2 files):
- Supplementary figures and tables.pdf
- Supplementary_Model Code - Rats & Humans.pdf
